# Supplementary material for: Emergency Operation Scheme Generation for Urban Rail Transit Train Door Systems Using Retrieval-Augmented Large Language Models
Source: Sensors (Basel). 2026 Mar 23;26(6):2006. doi: 10.3390/s26062006 (PMC13030356; doi:10.3390/s26062006)
Supplement: Supplementary file 1 [file sensors-26-02006-s001.zip › Table S1.csv]

sample_id	event_month	deid_work_order	deid_train_unit	source	train_model	door_type	fault_type_l1	fault_type_l3	subsystem	base_function	impact_category	frontline_fault	vehicle_related	anti_pinch	interference
S01	2019-01	WO-001	TRAIN-001	General Dispatching OCC	12A01	Electric built-in door	Electrical component	EDCU controller	Passenger-door electrical	EDCU controller (master door)	No service impact	Frontline fault	Y	No anti-pinch	No interference
S02	2019-01	WO-002	TRAIN-002	Maintenance Division II	02A01	Pneumatic built-in door	Electrical component	Indicator lamp	Passenger-door electrical	Indicator lamp	No service impact	Non-frontline	Y	No anti-pinch	No interference
S03	2019-01	WO-003	TRAIN-003	Maintenance Division VI	07A01	Electric built-in door	Mechanical component	Emergency unlock device	Passenger-door mechanical	Emergency unlock device	No service impact	Non-frontline	N	No anti-pinch	No interference
S04	2019-01	WO-004	TRAIN-004	General Dispatching OCC	11A01	Electric built-in door	Electrical component	Limit switch	Passenger-door mechanical	Door limit switch	No service impact	Frontline fault	Y	No anti-pinch	No interference
S05	2019-01	WO-005	TRAIN-005	General Dispatching OCC	07A01	Electric built-in door	Mechanical component	Door leaf assembly	Passenger-door mechanical	Door leaf	No service impact	Frontline fault	N	No anti-pinch	No interference
S06	2019-01	WO-006	TRAIN-006	Maintenance Division I	01A04	Electric plug door	Mechanical component	Locking device	Passenger-door mechanical	Locking device	No service impact	Non-frontline	Y	No anti-pinch	No interference
S07	2019-01	WO-007	TRAIN-007	General Dispatching OCC	04A01	Electric plug door	Electrical component	EDCU controller	Passenger-door electrical	Door control unit and peripheral circuits	Train withdrawal	Frontline fault	Y	No anti-pinch	No interference
S08	2019-01	WO-008	TRAIN-008	General Dispatching OCC	11A01	Electric built-in door	Electrical component	Limit switch	Passenger-door mechanical	Door limit switch	Train replacement	Frontline fault	Y	No anti-pinch	No interference
S09	2019-01	WO-009	TRAIN-009	General Dispatching OCC	02A02	Electric external door	Electrical component	EDCU controller	Passenger-door electrical	Door control unit and peripheral circuits	Passenger clearance	Frontline fault	Y	No anti-pinch	No interference
S10	2022-10	WO-010	TRAIN-010	General Dispatching OCC	03A02	Electric built-in door			Passenger-door electrical	Not specified	Rescue	Frontline fault	N	No anti-pinch	No interference
