# Supplementary material for: Emergency Operation Scheme Generation for Urban Rail Transit Train Door Systems Using Retrieval-Augmented Large Language Models
Source: Sensors (Basel). 2026 Mar 23;26(6):2006. doi: 10.3390/s26062006 (PMC13030356; doi:10.3390/s26062006)
Supplement: Supplementary file 1 [file sensors-26-02006-s001.zip › Table S2.csv]

column_name	description
sample_id	Sample identifier for the anonymized example row
event_month	Month of fault occurrence (YYYY-MM)
deid_work_order	Anonymized work-order identifier
deid_train_unit	Anonymized train-unit identifier
source	Fault information source
train_model	Train model code
door_type	Door type
fault_type_l1	Level-1 fault type
fault_type_l3	Level-3 fault type
subsystem	Subsystem label
base_function	Base function / bottom function
impact_category	Operational impact category
frontline_fault	Whether the fault is marked as a frontline fault
vehicle_related	Whether the cause is marked as vehicle-related
anti_pinch	Anti-pinch attribute
interference	Interference attribute
